# Supplementary material for: Healthcare Professionals’ Perspectives on HPV Recommendations: Themes of Interest to Different Population Groups and Strategies for Approaching Them
Source: Vaccines (Basel). 2024 Jul 6;12(7):748. doi: 10.3390/vaccines12070748 (PMC11281591; doi:10.3390/vaccines12070748)
Supplement: Supplementary file 1 [file vaccines-12-00748-s001.zip]

Archive with 2 entries (2 files):
- Supplementary Material S1_SURVEY.pdf
- Supplementary Material S2_Table.pdf
